# Supplementary material for: The Population Effective Dose of Medical Computed Tomography Examinations in Taiwan for 2013
Source: PLoS One. 2016 Oct 27;11(10):e0165526. doi: 10.1371/journal.pone.0165526 (PMC5082950; doi:10.1371/journal.pone.0165526)
Supplement: S1 File — (XLSX) [file pone.0165526.s001.xlsx]

## Sheet: patient %
代號	人數			人% of Male								人% of Female								人% of Total
		Head	Neck	Chest	Abdomen	Pelvis	Limb	Other		Head	Neck	Chest	Abdomen	Pelvis	Limb	Other		Head	Neck	Chest	Abdomen	Pelvis	Limb	Other
1	142	48.8889	4.44444	17.7778	25.5556	3.33333	0	0		59.6154	0	5.76923	32.6923	1.92308	0	0		52.8169	2.8169	13.3803	28.169	2.8169	0	0
2	97.5	32.7103	3.73832	17.757	45.7944	0	0	0		22.093	3.48837	31.3953	41.8605	1.16279	0	0		28.7179	3.58974	23.5897	43.5897	0.512821	0	0
3	160	40.4494	3.37079	14.6067	40.4494	1.1236	0	0		46.4789	0	9.85915	42.2535	1.40845	0	0		43.125	1.875	12.5	41.25	1.25	0	0
4	148	11.9048	11.9048	40.4762	34.5238	0	0	1.19048		21.875	3.125	34.375	35.9375	1.5625	0	3.125		16.2162	8.10811	37.8378	35.1351	0.675676	0	2.02703
5	99	55.8113	3.92453	12.2767	26.7296	1.25786	0	0		54.3478	4.34783	8.33333	30.0725	0.724638	2.17391	0		55.1313	4.12121	10.4444	28.2828	1.0101	1.0101	0
6	144	37.3134	2.98507	18.6567	41.0448	0	0	0		44.1558	1.2987	23.3766	28.5714	1.2987	1.2987	0		40.9722	2.08333	21.1806	34.375	0.694444	0.694444	0
7	122	39.8148	13.8889	11.1111	35.1852	0	0	0		22.2426	4.59559	20.9559	48.8971	0.183824	3.125	0		30.0205	8.70902	16.5984	42.8279	0.102459	1.7418	0
9	99	48	6	12	34	0	0	0		63.2653	0	14.2857	20.4082	0	2.04082	0		55.5556	3.0303	13.1313	27.2727	0	1.0101	0
10	225	73.3607	6.96721	5.32787	12.7049	1.63934	0	0		75.7895	3.15789	4.73684	15.2632	0	1.05263	0		71.7778	5.11111	6.22222	13.3333	0.888889	2.66667	0
11	113	27.3973	2.73973	47.9452	17.8082	0	1.36986	2.73973		18.75	1.25	37.5	37.5	2.5	2.5	0		24.3363	2.21239	44.2478	24.7788	0.884956	1.76991	1.76991
12	160	45.9596	11.6162	13.2155	18.0135	9.17508	0	2.0202		40.9836	3.27869	20.765	25.6831	7.65027	0	1.63934		44.0625	8.4375	16.0938	20.9375	8.59375	0	1.875
13	125	20.6349	6.34921	33.3333	36.5079	1.5873	0	1.5873		25.8065	1.6129	19.3548	48.3871	1.6129	3.22581	0		23.2	4	26.4	42.4	1.6	1.6	0.8
14	182	46.1538	0.961538	27.8846	20.1923	0.961538	1.92308	1.92308		50	1.28205	15.3846	29.4872	1.28205	2.5641	0		47.8022	1.0989	22.5275	24.1758	1.0989	2.1978	1.0989
15	203	63.7931	0.862069	9.77011	22.7011	2.87356	0	0		59.7701	1.14943	4.98084	30.2682	3.83142	0	0		62.069	0.985222	7.71757	25.9442	3.28407	0	0
16	113	52.381	0	20.6349	25.3968	0	1.5873	0		60	0	6	30	0	4	0		55.7522	0	14.1593	27.4336	0	2.65487	0
17	216	40.9091	2.27273	36.3636	19.697	0	0.757576	0		52.381	1.19048	22.9167	22.0238	0.297619	1.19048	0		45.3704	1.85185	31.1343	20.6019	0.115741	0.925926	0
19	138	30.303	0	53.0303	15.1515	1.51515	0	0		48.6111	0	34.0278	17.3611	0	0	0		39.8551	0	43.1159	16.3043	0.724638	0	0
20	102	64.8936	11.7021	4.25532	13.8298	1.06383	4.25532	0		54.5455	9.09091	9.09091	17.2727	6.36364	3.63636	0		59.3137	10.2941	6.86275	15.6863	3.92157	3.92157	0
21	163	12.125	1.125	39.25	39.25	7.125	0.125	1		19.0476	3.1746	38.0952	31.746	7.93651	0	0		14.8006	1.91718	38.8037	36.3497	7.43865	0.0766871	0.613497
22	221	54.375	5.20833	11.6667	25	2.70833	0.208333	0.833333		57.5495	5.32178	3.38284	32.3432	1.27888	0.123762	0		55.8258	5.26018	7.88084	28.356	2.05505	0.169683	0.452489
23	174	39.2857	3.57143	14.6825	39.6825	2.77778	0	0		37.7778	5.55556	25.5556	29.4444	0.555556	1.11111	0		38.5057	4.5977	20.3065	34.387	1.62835	0.574713	0
24	148	34.6154	12.8205	20.5128	29.4872	1.28205	1.28205	0		24.2857	8.57143	28.5714	35.7143	1.42857	1.42857	0		29.7297	10.8108	24.3243	32.4324	1.35135	1.35135	0
25	100	44	6	7	42	1	0	0		60	0	3.75	33.75	2.5	0	0		46	3	11.4167	36.1667	1.41667	2	0
26	127	58.9744	2.5641	11.5385	26.9231	0	0	0		59.1837	2.04082	12.2449	26.5306	0	0	0		59.0551	2.3622	11.811	26.7717	0	0	0
27	174	40.708	3.53982	12.6844	30.826	12.2419	0	0		34.4262	3.27869	16.3934	36.8852	9.01639	0	0		38.5057	3.44828	13.9847	32.9502	11.1111	0	0
28	63	13.3333	10	26.6667	46.6667	3.33333	0	0		18.1818	0	18.1818	57.5758	0	6.06061	0		15.873	4.7619	22.2222	52.381	1.5873	3.1746	0
29	509	29.5533	1.03093	27.2337	26.2887	13.488	2.06186	0.343643		30.3398	1.21359	29.2476	25.4854	12.2573	0.970874	0.485437		29.8793	1.10664	28.0684	25.9557	12.9779	1.60966	0.402414
30	60	24.6212	3.40909	31.0606	34.0909	0.378788	6.43939	0		29.6296	14.8148	24.6914	28.3951	2.46914	0	0		26.875	8.54167	28.1944	31.5278	1.31944	3.54167	0
	154.554	40.4382	5.10703	21.3828	29.4822	2.45949	0.714635	0.565134		42.5405	2.95854	18.6865	31.8503	2.47301	1.30367	0.745581		41.1123	4.07612	20.5056	30.3491	2.46645	1.16756	0.745193
	82.1101	15.9143	4.11911	13.0312	9.86294	3.64175	1.48942	1.18587		16.9033	3.38336	10.951	9.81838	3.19503	1.59512	1.33379		15.4044	3.06531	10.9967	9.13932	3.38556	1.21273	1.04559
	509	73.3607	13.8889	53.0303	46.6667	13.488	6.43939	2.73973		75.7895	14.8148	38.0952	57.5758	12.2573	6.06061	3.125		71.7778	10.8108	44.2478	52.381	12.9779	3.92157	2.02703
	60	11.9048	0	4.25532	12.7049	0	0	0		18.1818	0	3.38284	15.2632	0	0	0		14.8006	0	6.22222	13.3333	0	0	0
	4328						1.27977	<--合計Other+Limb							2.04925	<--合計Other+Limb							1.91275	<--合計Other+Limb
				人% of Male			1.90385	<--std of 合計Other+Limb				人% of Female			2.07928	<--std of 合計Other+Limb							1.60124	<--std of 合計Other+Limb
		Head	Neck	Chest	Abdomen	Pelvis	Limb	Other		Head	Neck	Chest	Abdomen	Pelvis	Limb	Other

## Sheet: Scan patient
代號	人數			Scans/人 of Male								Scans/人 of Female								Scans/人 of Total
		Head	Neck	Chest	Abdomen	Pelvis	Limb	Other		Head	Neck	Chest	Abdomen	Pelvis	Limb	Other		Head	Neck	Chest	Abdomen	Pelvis	Limb	Other
1	142	-	-	-	-	-	-	-		-	-	-	-	-	-	-		-	-	-	-	-	-	-
2	97.5	1.25714	3	1.68421	3.18367	-	-	-		2.10526	2	1.96296	3	1	-	-		1.5	2.57143	1.84783	3.10588	1	-	-
3	160	-	-	-	-	-	-	-		-	-	-	-	-	-	-		-	-	-	-	-	-	-
4	148	1.1	2	1.44118	3.65517	-	-	1		1.14286	2	1.59091	3.52174	1	-	1		1.125	2	1.5	3.59615	1	-	1
5	99	1.21704	2.40385	2.02357	1.91765	2.5	-	-		1.12	2	1.91304	1.90361	1	1	-		1.17259	2.20588	1.98259	1.91071	2	1	-
6	144	1.08	2	2.04	3.47273	-	-	-		1.11765	2	1.66667	3.72727	2	1	-		1.10169	2	1.81967	3.58586	2	1	-
7	122	1.16279	2.13333	1.5	2.31579	-	-	-		1.20661	2.64	1.64912	2.33083	2	1.05882	-		1.18089	2.28235	1.60494	2.32536	2	1.05882	-
9	99	1	2	2.33333	3.41176	-	-	-		1	-	1.85714	3.5	-	1	-		1	2	2.07692	3.44444	-	1	-
10	225	-	-	-	-	-	-	-		-	-	-	-	-	-	-		-	-	-	-	-	-	-
11	113	1.33125	-	1.12143	3.55769	-	1.125	1		1.43333	-	1.16667	2.96667	1.25	1.25	-		1.35909	-	1.135	3.24107	1.375	1.1875	1
12	160	1.08791	1.26087	1.30573	2.45794	1	-	1		1	1	1.23684	2.91489	1	-	1		1.05674	1.22222	1.27184	2.67164	1	-	1
13	125	1	1.75	1.2381	2.34783	2	-	1		1.0625	2	1.33333	2.26667	1	2	-		1.03448	1.8	1.27273	2.30189	1.5	2	1
14	182	1.04167	1	1.65517	2.57143	1	1	1		1.05128	2	1.75	2.34783	1	1	-		1.04598	1.5	1.68293	2.45455	1	1	1
15	203	-	-	-	-	-	-	-		-	-	-	-	-	-	-		-	-	-	-	-	-	-
16	113	1.12121	-	2.11538	2.34375	-	2	-		1	-	1.66667	2.4	-	1.5	-		1.06349	-	2.03125	2.37097	-	1.66667	-
17	216	1.07407	-	1.40104	2.43269	-	1	-		1.02273	-	1.42857	2.18919	-	1	-		1.05102	-	1.40892	2.33146	-	1	-
19	138	1.05	-	1.25714	1.7	1	-	-		1.02857	-	1.34694	1.28	-	-	-		1.03636	-	1.29412	1.46667	1	-	-
20	102	-	-	-	-	-	-	-		-	-	-	-	-	-	-		-	-	-	-	-	-	-
21	163	-	-	-	-	-	-	-		-	-	-	-	-	-	-		-	-	-	-	-	-	-
22	221	-	-	-	-	-	-	-		-	-	-	-	-	-	-		-	-	-	-	-	-	-
23	174	1	1	1	1.99	1	-	-		1	1	1	1.56604	1	1	-		1	1	1	1.80223	1	1	-
24	148	-	-	-	-	-	-	-		-	-	-	-	-	-	-		-	-	-	-	-	-	-
25	100	1	1.66667	2.85714	1.92857	1	-	-		1.08333	-	2	2.44444	2	-	-		1.04348	1.66667	1.13869	2.03226	1.76471	0	-
26	127	1	2	1.88889	1.61905	-	-	-		1.03448	2	1.83333	1.53846	-	-	-		1.01333	2	1.86667	1.58824	-	-	-
27	174	-	-	-	-	-	-	-		-	-	-	-	-	-	-		-	-	-	-	-	-	-
28	63	1.25	2	1.75	3	2	-	-		1.16667	-	2	3.68421	-	1.5	-		1.2	2	1.85714	3.39394	2	1.5	-
29	509	-	-	-	-	-	-	-		-	-	-	-	-	-	-		-	-	-	-	-	-	-
30	60	1	1	1	2.06667	1	1.47059	-		1	1	1	1	1	-	-		1	1	1	1.63436	1	1.47059	-
		1.0985	1.80105	1.64513	2.55402	1.38889	1.31912	1.15956		1.14307	1.78545	1.5779	2.47677	1.27083	1.20989	1.1776		1.11023	1.80347	1.54396	2.51432	1.40284	1.14489	1.10464		Mean
		0.104556	0.578238	0.496766	0.66501	0.600925	0.426585	0.330402		0.26302	0.53882	0.334277	0.829228	0.44541	0.32884	0.310364		0.134	0.473444	0.364691	0.720785	0.45603	0.472723	0.402741		std
		1.33125	3	2.85714	3.65517	2.5	2	1		2.10526	2.64	2	3.72727	2	2	1		1.5	2.57143	2.07692	3.59615	2	2	1		Max
		1	1	1	1.61905	1	1	1		1	1	1	1	1	1	1		1	1	1	1.46667	1	0	1		min
							2.47868	<--合計Other+Limb							2.38749	<--合計Other+Limb							2.24953	<--合計Other+Limb
							1.75632	<--std of 合計Other+Limb							1.68837	<--std of 合計Other+Limb							1.59092	<--std of 合計Other+Limb

## Sheet: DLP patient
代號	人數			DLP of Male								DLP of Female								DLP of Total
		Head	Neck	Chest	Abdomen	Pelvis	Limb	Other		Head	Neck	Chest	Abdomen	Pelvis	Limb	Other		Head	Neck	Chest	Abdomen	Pelvis	Limb	Other
1	142	1096.48	1693.77	986.244	1328.77	532.533	-	-		990.519	-	783	835.159	1669.6	-	-		1052.68	1693.77	954.153	1118.99	816.8	-	-
2	97.5	861.73	954.335	1284.54	2430.9	-	-	-		1671.34	1051.73	1732.27	2135.04	632.29	-	-		1105.64	996.074	1547.34	2305.59	632.29	-	-
3	160	1035.78	778.967	506.277	1008.1	740.8	-	-		1030.01	-	480.143	822.59	358.9	-	-		1033.02	778.967	497.13	923.779	549.85	-	-
4	148	1019.42	605	832.076	2644.15	-	-	680		1161.14	589.7	722.841	2597.85	699	-	679.5		1102.09	602.45	789.163	2623.67	699	-	679.667
5	99	1519.68	1267.84	1764.18	1069.04	2000.95	-	-		1417.31	786.05	561.383	886.227	464	586.7	-		1472.79	1031.67	1318.27	978.721	1488.63	586.7	-
6	144	769.493	671.04	671.37	1069.39	-	-	-		909.488	554.22	470.486	1166.58	272.73	222.25	-		850.168	632.1	552.815	1112.58	272.73	222.25	-
7	122	1086.7	1834.48	982.267	1426.42	-	-	-		1121.59	1971.7	804.353	1268.85	1290.1	667.653	-		1101.11	1874.84	857.068	1326.15	1290.1	667.653	-
9	99	939.721	1519.27	1107.28	2248.68	-	-	-		864.665	-	557.514	1858.92	-	68.6	-		897.417	1519.27	811.254	2104.32	-	68.6	-
10	225	1221.14	615.129	902.662	829.161	2279.85	-	-		1162.24	483.8	780.733	1228.06	-	723	-		1194.88	580.87	670.043	1021.96	2279.85	120.5	-
11	113	1252.25	956.5	164.571	1655.31	-	308.5	428		1196	1206	178.933	1082.2	707.5	482.5	-		1236.91	1006.4	168.88	1348.29	798	395.5	428
12	160	1492.47	1882.02	1619.8	1613.7	1414.01	-	1450.15		1348.96	1492.05	1424.43	1309.29	1286.26	-	1166.1		1441.58	1824.24	1523.7	1471.34	1370.65	-	1355.47
13	125	1544.94	334.8	193.429	1352.55	433.6	-	356.2		1087.88	323.8	138.958	1115.62	262.9	1891.35	-		1292.77	332.6	173.621	1218.44	348.25	1891.35	356.2
14	182	881.856	532.875	460.326	919.214	228.872	122.583	225.228		778.533	592.51	426.004	725.104	273.59	178.38	-		835.539	562.693	450.281	817.747	251.231	150.481	225.228
15	203	869.474	863.23	1075.98	1065.94	1340.89	-	-		854.301	539.16	1081.83	970.618	1294.54	-	-		863.212	701.195	1077.6	1018.28	1317.72	-	-
16	113	1300.72	-	707.377	1092.38	-	1349.8	-		1179.83	-	407.2	732.627	-	294.5	-		1243.16	-	651.094	918.306	-	646.267	-
17	216	852.068	1107.75	354.562	658.374	-	84.39	-		782.674	1489.55	301.4	565.836	-	73.22	-		820.911	1203.2	339.345	619.903	-	78.805	-
19	138	670.945	-	179.806	323.03	165.9	-	-		646.311	-	188.959	241.056	-	-	-		655.269	-	183.575	277.489	165.9	-	-
20	102	1402.46	2133.14	4647.91	1489.39	3684.37	37.49	-		1365.66	1997.47	2657.92	1464.75	1454.17	92.395	-		1384.21	2068.54	3226.49	1474.76	1732.94	64.9425	-
21	163	1247.47	875.08	2117.84	2719.81	2558.48	3480.84	1376.84		769.93	426.345	1679.12	1717.46	1628.59	-	-		1009.94	587.89	1951.37	2381.47	2175.02	3480.84	1376.84
22	221	884.673	1178.61	1036.07	1200.26	1078.32	2379.1	1551.8		779.73	874.149	720.912	1157.59	952.619	1411.6	-		835.232	1037.84	974.247	1178.02	1042.57	2056.6	1551.8
23	174	1028.14	722.067	277.019	1083.45	1132.01	-	-		972.138	583.94	435.126	1137.08	651.5	2021.4	-		999.722	635.737	379.938	1107.21	1047.22	2021.4	-
24	148	564.244	1390.07	1036.48	1913.22	1845.6	2164.2	-		468.694	1178.87	1157.12	1875.35	1614.2	372	-		527.327	1310.87	1103.5	1893.5	1729.9	1268.1	-
25	100	691.068	758.983	1503.08	1075.52	542.28	-	-		663.698	-	1585.86	1161.36	1036.4	-	-		676.788	758.983	669.159	1058	922.969	0	-
26	127	1008.72	1688.5	722.944	846.271	-	-	-		1009.48	848	742.417	882.962	-	-	-		1009.01	1408.33	730.733	860.3	-	-	-
27	174	827.823	496.212	668.979	1037.24	1066.77	-	-		774.576	327.35	649.45	686.073	881.445	-	-		811.134	439.925	660.953	899.431	1014.05	-	-
28	63	721.025	463.467	623.238	1171.31	221.1	-	-		1199.95	-	429.86	1062.37	-	1079.5	-		1008.38	463.467	540.361	1108.59	221.1	1079.5	-
29	509	1108.09	2236.74	452.094	873.823	1060.72	1178.08	877.71		1067.07	2075.59	353.728	757.641	1063.08	533.115	541.22		1090.83	2163.49	409.61	826.539	1061.65	1016.84	709.465
30	60	918.954	1240.62	1439.21	1560.77	4312.8	1064.09	-		793.188	659.4	1523.55	1153.67	1550	-	-		856.558	786.985	1472.45	1395.78	1986.23	1064.09	-
		1029.2	1107.71	1011.34	1346.65	1402.1	1216.91	868.241		1002.39	954.828	820.554	1164.21	954.448	668.635	795.607		1014.58	1038.55	881.576	1263.9	1050.61	888.443	835.333
		264.757	543.091	869.739	585.869	1152.89	1160.09	530.435		267.471	558.419	589.841	503.363	484.325	623.04	328.221		234.459	537.069	643.819	546.205	621.87	925.48	518.912
		1544.94	2236.74	4647.91	2719.81	4312.8	3480.84	1551.8		1671.34	2075.59	2657.92	2597.85	1669.6	2021.4	1166.1		1472.79	2163.49	3226.49	2623.67	2279.85	3480.84	1551.8
		564.244	334.8	164.571	323.03	165.9	37.49	225.228		468.694	323.8	138.958	241.056	262.9	68.6	541.22		527.327	332.6	168.88	277.489	165.9	0	225.228
							2085.15	<--合計Other+Limb							1464.24	<--合計Other+Limb							1723.78	<--合計Other+Limb					0
							1494.89	<--std of 合計Other+Limb							1039.26	<--std of 合計Other+Limb							1219.47	<--std of 合計Other+Limb

## Sheet: CT patient％
		1			2			3			4			5			6			7			9			10			11			12			13			14			15			16			17
		M	F	Sum	M	F	Sum	M	F	Sum	M	F	Sum	M	F	Sum	M	F	Sum	M	F	Sum	M	F	Sum	M	F	Sum	M	F	Sum	M	F	Sum	M	F	Sum	M	F	Sum	M	F	Sum	M	F	Sum	M	F	Sum
Head	Brain	-	-	-	18	10	28	31	30	61	9	14	23	29	24	53	19	33	52	20	14	34	24	30	54	86	71	157	14	6	20	44	25	69	11	16	27	47	39	86	68	51	119	32	30	62	50	40	90
	Sinus	-	-	-	-	-	-	3	2	5	1	0	1	1	0	1	5	1	6	-	-	-	0	1	1	4	1	5	6	1	7	1	0	1	2	0	2	1	0	1	4	1	5	1	0	1	3	4	7
Neck	Neck	3	0	3	2	0	2	3	0	3	10	2	12	1	2	3	2	1	3	6	2	8	3	0	3	6	1	7	1	0	1	11	2	13	4	1	5	0	1	1	1	1	2	0	0	0	2	0	2
Chest	Chest 一般	7	0	7	7	10	17	7	4	11	18	13	31	5	3	8	12	17	29	3	6	9	6	7	13	6	4	10	0	1	1	3	7	10	14	9	23	6	3	9	8	1	9	12	2	14	31	9	40
	Chest low-dose	9	3	12	0	1	1	5	3	8	16	9	25	0	0	0	0	0	0	3	8	11	0	0	0	2	1	3	35	19	54	5	1	6	6	3	9	23	9	32	0	0	0	1	2	3	13	7	20
	Heart	1	0	1	5	2	7	1	0	1	0	0	0	1	1	2	1	0	1	0	1	1	0	0	0	1	1	2	0	0	0	1	1	2	1	0	1	0	0	0	0	0	0	0	0	0	4	3	7
	Ca Score	0	0	0	0	0	0	0	0	0	0	0	0	0	0	0	0	0	0	0	0	0	0	0	0	0	0	0	10	2	12	3	0	3	6	2	8	0	0	0	0	0	0	2	0	2	0	0	0
Abdomen	Abdomen	9	8	17	7	5	12	-	-	-	7	4	11	9	11	20	2	5	7	14	25	39	0	0	0	15	11	26	5	5	10	22	14	36	16	23	39	14	19	33	12	12	24	13	11	24	19	13	32
	Three Phase	13	7	20	15	11	26	-	-	-	22	19	41	3	2	5	25	17	42	5	8	13	0	0	0	0	2	2	8	8	16	9	9	18	6	7	13	6	4	10	9	7	16	3	4	7	7	3	10
Pelvis	Pelvis	2	1	3	0	2	2	-	-	-	0	1	1	2	1	3	0	1	1	0	0	0	0	0	0	2	0	2	0	1	1	1	0	1	1	1	2	1	1	2	19	15	34	0	0	0	0	0	0
	Lower Extrimtiy CTA	-	-	-	-	-	-	-	-	-	-	-	-	-	-	-	-	-	-	2	0	2	-	-	-	3	2	5	-	-	-	-	-	-	0	1	1	1	0	1	-	-	-	-	-	-	-	-	-
	Head	44	31	75	17.5	9.5	27	36	33	69	10	14	24	29.58	25	54.58	25	34	59	21.5	15.125	36.625	24	31	55	89.5	72	161.5	20	7.5	27.5	45.5	25	70.5	13	16	29	48	39	87	74	52	126	33	30	63	54	44	98
	Neck	4	0	4	2	1.5	3.5	3	0	3	10	2	12	2.08	2	4.08	2	1	3	7.5	3.125	10.625	3	0	3	8.5	3	11.5	2	0.5	2.5	11.5	2	13.5	4	1	5	1	1	2	1	1	2	0	0	0	3	1	4
	Chest	16.5	3	19.5	9.5	13.5	23	13	7	20	34	22	56	6.50667	3.83333	10.34	12.5	18	30.5	6	15.25	21.25	6	7	13	8.5	5.5	14	35	20	55	16.0833	13.6667	29.75	21	12	33	29	12	41	11.3333	4.33333	15.6667	13	4	17	48	19.25	67.25
	Abdomen	23.5	17	40.5	24.5	18	42.5	36	30	66	29	23	52	14.1667	13.8333	28	27.5	22	49.5	19	33.25	52.25	17	10	27	15.5	14.5	30	13	15	28	17.8333	15.6667	33.5	23	30	53	21	23	44	26.3333	26.3333	52.6667	16	15	31	26	18.5	44.5
	Pelvis	2	1	3	0	0.5	0.5	1	1	2	0	1	1	0.666667	0.333333	1	0	1	1	0	0.125	0.125	0	0	0	2	0	2	0	1	1	9.08333	4.66667	13.75	1	1	2	1	1	2	3.33333	3.33333	6.66667	0	0	0	0	0.25	0.25
		1			2			3			4			5			6			7			9			10			11			12			13			14			15			16			17
		M	F	Sum	M	F	Sum	M	F	Sum	M	F	Sum	M	F	Sum	M	F	Sum	M	F	Sum	M	F	Sum	M	F	Sum	M	F	Sum	M	F	Sum	M	F	Sum	M	F	Sum	M	F	Sum	M	F	Sum	M	F	Sum
	Brain	-	-	-	102.857	105.263	103.704	86.1111	90.9091	88.4058	90	100	95.8333	98.0392	96	97.1052	76	97.0588	88.1356	93.0233	92.562	92.8328	100	96.7742	98.1818	96.0894	98.6111	97.2136	70	80	72.7273	96.7033	100	97.8723	84.6154	100	93.1034	97.9167	100	98.8506	91.8919	98.0769	94.4444	96.9697	100	98.4127	92.5926	90.9091	91.8367
	Neck	75	-	75	100	0	57.1429	100	-	100	100	100	100	48.0769	100	73.5294	100	100	100	80	64	75.2941	100	-	100	70.5882	33.3333	60.8696	50	0	40	95.6522	100	96.2963	100	100	-	-	-	-	-	-	-	-	-	-	-	-	-
	Chest 一般	42.4242	0	35.8974	73.6842	74.0741	73.913	53.8462	57.1429	55	52.9412	59.0909	55.3571	76.8443	78.2609	77.3694	96	94.4444	95.082	50	39.3443	42.3529	100	100	100	70.5882	72.7273	71.4286	0	5	1.81818	18.6528	51.2195	33.6134	66.6667	75	69.697	20.6897	25	21.9512	70.5882	23.0769	57.4468	92.3077	50	82.3529	64.5833	46.7532	59.4796
	Chest low-dose	54.5455	100	61.5385	0	7.40741	4.34783	38.4615	42.8571	40	47.0588	40.9091	44.6429	0	0	0	0	0	0	50	52.459	51.7647	-	-	-	23.5294	18.1818	21.4286	100	95	98.1818	31.0881	7.31707	20.1681	28.5714	25	27.2727	79.3103	75	78.0488	0	0	0	7.69231	50	17.6471	27.0833	36.3636	29.7398
	Cardiac cine (heart)	6.06061	0	5.12821	52.6316	14.8148	30.4348	7.69231	0	5	0	0	0	15.3689	26.087	19.3424	8	0	3.27869	0	6.55738	4.70588	-	-	-	11.7647	18.1818	14.2857	0	0	0	6.21762	7.31707	6.72269	4.7619	0	3.0303	0	0	0	0	0	0	0	0	0	8.33333	15.5844	10.4089
	Ca Score	-	-	-	-	-	-	-	-	-	-	-	-	-	-	-	-	-	-	-	-	-	-	-	-	0	0	0	28.5714	10	21.8182	18.6528	0	10.084	28.5714	16.6667	24.2424	0	0	0	0	0	0	15.3846	0	11.7647	0	0	0
	Abdomen	38.2979	47.0588	41.9753	28.5714	27.7778	28.2353	-	-	-	24.1379	17.3913	21.1538	63.5294	79.5181	71.4286	7.27273	22.7273	14.1414	73.6842	75.188	74.6411	-	-	-	96.7742	75.8621	86.6667	38.4615	33.3333	35.7143	123.364	89.3617	107.463	69.5652	76.6667	73.5849	66.6667	82.6087	75	45.5696	45.5696	45.5696	81.25	73.3333	77.4194	73.0769	70.2703	71.9101
	Liver	55.3191	41.1765	49.3827	61.2245	61.1111	61.1765	-	-	-	75.8621	82.6087	78.8462	21.1765	14.4578	17.8571	90.9091	77.2727	84.8485	26.3158	24.0602	24.8804	-	-	-	0	13.7931	6.66667	61.5385	53.3333	57.1429	50.4673	57.4468	53.7313	26.087	23.3333	24.5283	28.5714	17.3913	22.7273	34.1772	26.5823	30.3797	18.75	26.6667	22.5806	26.9231	16.2162	22.4719
	Pelvis	-	-	-	-	-	-	-	-	-	-	-	-	-	-	-	-	-	-	-	-	-	-	-	-	-	-	-	-	-	-	-	-	-	-	-	-	-	-	-	-	-	-	-	-	-	-	-	-
	Lower Extrimtiy CTA
[truncated: 42 more columns]

## Sheet: CT DLP
		1		2		3		4		5		6		7		8		9		10		11		12		13		14		15		16		17		18		19		20		21		22		23		24
		M	F	M	F	M	F	M	F	M	F	M	F	M	F	M	F	M	F	M	F	M	F	M	F	M	F	M	F	M	F	M	F	M	F	M	F	M	F	M	F	M	F	M	F	M	F	M	F
Head	Brain	1072.11	990.519	685.467	793.889	1059.45	1061.51	1001.12	1016	1310.45	1284.81	883.548	848.881	958.595	975.907	-	-	939.721	867.311	1203.17	1170.39	1148.1	1020.5	1386.49	1348.96	1762.65	1023.88	861.608	740.556	857.073	853.56	1228.71	1179.83	866.91	834.258	957.7	967.65	692.061	653.358	1275.86	1267.16	1551.91	816.797	840.832	759.658	1176.45	997.597	558.148	460.106
	Sinus	-	-	-	-	509.633	368	-	-	-	-	200.77	181.44	-	-	-	-	-	-	818.95	583.9	284.833	203	-	-	-	-	-	-	686.618	892.09	-	-	-	-	-	-	320.6	353.367	-	-	241.083	254.39	906.7	754.2	-	-	640.45	606.1
	Facial bone	-	-	-	-	1458.1	1409.1	-	-	850.8	742.8	-	-	237.1	222.7	-	-	-	-	-	-	-	-	-	-	-	-	-	-	-	-	-	-	-	-	-	-	-	-	-	-	-	-	-	-	-	-	-	-
Neck	Neck	-	-	289.366	-	778.967	-	302.5	294.85	437.65	393.025	335.52	277.11	879.758	903.075	-	-	759.633	-	578.55	521.4	485	-	1497.36	1492.05	191.314	161.9	-	296.255	863.23	539.16	-	-	229.67	-	613.95	521.1	-	-	-	-	-	-	499	585	722.067	633.8	1426.04	1178.87
	Head & Neck	-	-	461.84	525.863	-	-	-	-	-	-	-	-	998.833	970.75	-	-	-	-	-	-	-	-	-	-	-	-	-	-	-	-	263.85	232.7	220.815	408.73	-	-	-	-	2133.5	1981.04	549.36	426.345	-	-	-	-	-	-
Chest	Chest 一般	-	-	546.63	885.239	733.371	761.45	577.359	454.357	-	-	318.902	290.425	719.85	516.68	-	-	439.833	300.2	892.967	661.05	-	540	887	903.014	197.711	124.408	278.114	243.431	-	-	735.208	573	237.496	228.152	1216.25	1123.5	-	-	1383.57	1591.45	2075.63	1756.44	-	-	574.625	882.72	1231.19	1281.07
	Chest low-dose	620.3	587.25	-	291.09	138.48	105.067	-	-	-	-	-	-	524.833	406.609	-	-	-	-	-	-	143.051	108.562	602.9	-	-	-	-	-	223.34	372.8	90.5	75.6	194.485	114.874	-	-	143.016	136.51	-	-	116.58	153.715	-	-	91.9125	90.8231	271.06	285.833
	Heart	-	-	1238.04	1137.59	-	-	-	-	-	-	-	-	-	-	-	-	-	-	1019	1738.2	135	326	1435.22	1429.8	-	-	-	-	-	-	-	-	-	-	-	-	-	-	-	-	-	-	-	-	-	-	1588.7	1750.75
	Ca Score	-	-	-	-	-	-	-	-	-	-	-	-	-	-	-	-	-	-	-	-	143.051	121.667	-	-	-	-	-	-	-	-	-	-	330.534	274.048	-	-	-	-	-	-	-	-	-	-	-	-	-	-
	HRCT	-	-	-	-	-	-	-	-	-	`	-	-	-	787	-	-	-	-	-	-	-	163.6	456	426.4	-	-	-	-	-	-	-	-	-	-	-	-	-	-	-	-	-	-	-	-	-	-	-	-
Abdomen	Abdomen	654.611	554.25	874.016	760.531	1077.99	920.478	1366.8	805.333	521.805	468.256	-	-	609.79	593.269	-	-	-	-	822.833	734.636	561.182	495.25	1369.38	1286.26	555.408	553.216	367.255	321.507	770.292	817.836	540.972	617.405	289.915	323.706	2464.8	2432.78	187.708	183.88	978.005	1413.69	2729.6	2423.73	1255.73	1234.57	821.194	921.575	1654	1738.47
	Three Phase	1792.36	1617.94	1697.13	1651.99	-	-	1744.12	1759.49	-	-	1299.14	1290.04	1523.01	1474.05	-	-	1658.75	1546.36	-	-	1413.09	1320.26	1463.39	1305.01	1541.92	1594.43	1350.48	1278.76	1453.54	1388.77	905.908	990.081	-	-	-	-	-	-	-	-	-	-	1823.83	2137.2	1430.12	1602.47	-	-
Pelvis	Pelvis	1369.6	1319.05	-	-	740.8	658.9	-	699	800.38	464	-	-	-	-	-	-	-	-	-	-	-	-	-	-	216.8	262.9	228.872	273.59	637.4	427.262	-	-	-	-	-	2133.8	1165.9	-	1695.55	1384.5	1522.08	1202.57	1161.33	1110.17	1129.3	-	1845.6	1614.2
	Lower Extrimtiy CTA	-	-	-	-	-	-	-	-	-	-	-	-	2739.65	-	-	-	-	-	762.022	1009.63	-	-	-	-	-	1040.57	796.071	-	-	-	-	-	-	-	-	-	-	-	-	-	2801.18	-	-	-	-	-	-	-
[truncated: 23 more columns]

## Sheet: 01
			人%				Scans/人				DLP/人
部位		Male	Female	Total		Male	Female	Total		M	F	Mean
Head		48.8889	59.6154	52.8169		-	-	-		1096.48	990.519	1052.68
Neck		4.44444	0	2.8169		-	-	-		1693.77	-	1693.77
Chest		17.7778	5.76923	13.3803		-	-	-		986.244	783	954.153
Abdomen		25.5556	32.6923	28.169		-	-	-		1328.77	835.159	1118.99
Pelvis		3.33333	1.92308	2.8169		-	-	-		532.533	1669.6	816.8
Limb		0	0	0		-	-	-		-	-	-
Other		0	0	0		-	-	-		-	-	-

## Sheet: 02
#REF!			人%				Scans/人				DLP/人
部位		Male	Female	Total		Male	Female	Total		M	F	Mean
Head		32.7103	22.093	28.7179		1.25714	2.10526	1.5		861.73	1671.34	1105.64
Neck		3.73832	3.48837	3.58974		3	2	2.57143		954.335	1051.73	996.074
Chest		17.757	31.3953	23.5897		1.68421	1.96296	1.84783		1284.54	1732.27	1547.34
Abdomen		45.7944	41.8605	43.5897		3.18367	3	3.10588		2430.9	2135.04	2305.59
Pelvis		0	1.16279	0.512821		-	1	1		-	632.29	632.29
Limb		0	0	0		-	-	-		-	-	-
Other		0	0	0		-	-	-		-	-	-

## Sheet: 03
大甲			人%				Scans/人				DLP/人
部位		Male	Female	Total		Male	Female	Total		M	F	Mean
Head		40.4494	46.4789	43.125		-	-	-		1035.78	1030.01	1033.02
Neck		3.37079	0	1.875		-	-	-		778.967	-	778.967
Chest		14.6067	9.85915	12.5		-	-	-		506.277	480.143	497.13
Abdomen		40.4494	42.2535	41.25		-	-	-		1008.1	822.59	923.779
Pelvis		1.1236	1.40845	1.25		-	-	-		740.8	358.9	549.85
Limb		0	0	0		-	-	-		-	-	-
Other		0	0	0		-	-	-		-	-	-

## Sheet: 04
			人%				Scans/人				DLP/人
部位		Male	Female	Total		Male	Female	Total		M	F	Mean
Head		11.9048	21.875	16.2162		1.1	1.14286	1.125		1019.42	1161.14	1102.09
Neck		11.9048	3.125	8.10811		2	2	2		605	589.7	602.45
Chest		40.4762	34.375	37.8378		1.44118	1.59091	1.5		832.076	722.841	789.163
Abdomen		34.5238	35.9375	35.1351		3.65517	3.52174	3.59615		2644.15	2597.85	2623.67
Pelvis		0	1.5625	0.675676		-	1	1		-	699	699
Limb		0	0	0		-	-	-		-	-	-
Other		1.19048	3.125	2.02703		1	1	1		680	679.5	679.667

## Sheet: 05
			人%				Scans/人				DLP/人
部位		Male	Female	Total		Male	Female	Total		M	F	Mean
Head		55.8113	54.3478	55.1313		1.21704	1.12	1.17259		1519.68	1417.31	1472.79
Neck		3.92453	4.34783	4.12121		2.40385	2	2.20588		1267.84	786.05	1031.67
Chest		12.2767	8.33333	10.4444		2.02357	1.91304	1.98259		1764.18	561.383	1318.27
Abdomen		26.7296	30.0725	28.2828		1.91765	1.90361	1.91071		1069.04	886.227	978.721
Pelvis		1.25786	0.724638	1.0101		2.5	1	2		2000.95	464	1488.63
Limb		0	2.17391	1.0101		-	1	1		-	586.7	586.7
Other		0	0	0		-	-	-		-	-	-

[truncated: 25 more sheets: 06, 07, 08, 09, 10, 11, 12, 13, 14, 15, 16, 17, 18, 19, 20, 21, 22, 23, 24, 25 …]
